# Supplementary material for: Regeneration and Agrobacterium-mediated genetic transformation of twelve Eucalyptus species
Source: For Res (Fayettev). 2022 Nov 24;2:15. doi: 10.48130/FR-2022-0015 (PMC11524307; doi:10.48130/FR-2022-0015)
Supplement: Supplementary file 1 — Supplementary data to this article can be found online. [file FR-2022-0015-S1.zip]

Archive with 3 entries (3 files):
- 10.48130_FR-2022-0015-Suppl-TableS2.pdf
- 10.48130_FR-2022-0015-Suppl-TableS3.pdf
- 10.48130_FR-2022-0015-Suppl-TableS1.pdf
